# Supplementary material for: Exploring Natural Alkaloids from Brazilian Biodiversity as Potential Inhibitors of the Aedes aegypti Juvenile Hormone Enzyme: A Computational Approach for Vector Mosquito Control
Source: Molecules. 2023 Sep 29;28(19):6871. doi: 10.3390/molecules28196871 (PMC10574778; doi:10.3390/molecules28196871)
Supplement: Supplementary file 1 [file molecules-28-06871-s001.zip]

Archive with 1 entries (1 files):
- molecules-2527705-supplementary.pdf
